# Supplementary material for: Sustainable Growth and Synchronization in Protocell Models
Source: Life (Basel). 2019 Aug 21;9(3):68. doi: 10.3390/life9030068 (PMC6789472; doi:10.3390/life9030068)
Supplement: Supplementary file 1 [file life-09-00068-s001.zip]

Archive with 3 entries (2 files):
- 8.Supplementary/
- 8.Supplementary/7.life-565834-figures-proofed.zip
- 8.Supplementary/7.life-565834-supple-proofed.zip
